# Supplementary material for: Epstein-Barr Virus Load Correlates with Multiple Sclerosis-Associated Retrovirus Envelope Expression
Source: Biomedicines. 2022 Feb 5;10(2):387. doi: 10.3390/biomedicines10020387 (PMC8962350; doi:10.3390/biomedicines10020387)
Supplement: Supplementary file 1 [file biomedicines-10-00387-s001.zip]

Archive with 2 entries (2 files):
- Supp_Fig1.pdf
- SuppTable1.xlsx
