# Supplementary material for: Epstein-Barr Virus Load Correlates with Multiple Sclerosis-Associated Retrovirus Envelope Expression
Source: Biomedicines. 2022 Feb 5;10(2):387. doi: 10.3390/biomedicines10020387 (PMC8962350; doi:10.3390/biomedicines10020387)
Supplement: Supplementary file 1 [file biomedicines-10-00387-s001.zip › SuppTable1.xlsx]

## Sheet: Hoja1
	Table S1. Recopilatory table of statistical analyses performed after stratification by demographic and clinical features.
		(Spearman correlation tests performed with new computed variables (variation between 12M and 0M), when differences between the 12-month value and the baseline value were significantly different. Significant correlations are marked in red.)
		(POS=positive; T=total; pHERV-W ENV_qPCR= pHERV-W ENV gene expression; pHERV-W ENV_[celltype]=% expression of pHERV-W ENV by flow cytometry)
	AGE
		< 45 y.o.
				EBV / HHV-6A/B
				HHV-6A/B_IgM_TOTAL (12M-0M)	HHV-6A/B_PCR (12M-0M)	EBV_EBNA-1_POS (12M-0M)	EBV_VCA_POS (12M-0M)	EBV_PCR (12M-0M)
		pHERV-W ENV_Mo3 (12M-0M)	r (Spearman's)	-0.124887	-0.2	0.193809	0.1085	-0.442857
			p-value	0.424907	0.704	0.230805	0.493998	0.0982941
		pHERV-W ENV_LINFB (12M-0M)	r (Spearman's)	0.0792476	-0.714286	,369*	-0.0416337	0.120098
			p-value	0.600615	0.0713436	0.014826	0.785971	0.646143
		pHERV-W ENV_NK (12M-0M)	r (Spearman's)	0.0794943	-0.571429	0.239505	0.0699605	-0.125
			p-value	0.599478	0.180202	0.121895	0.647913	0.632641
		≥ 45 y.o.
				EBV / HHV-6A/B
				HHV-6A/B_IgM_TOTAL (12M-0M)	EBV_PCR (12M-0M)
		pHERV-W ENV_qPCR (12M-0M)	r (Spearman's)	0.163478	,818**
			p-value	0.445297	0.00381492
	SEX
		FEMALE
				EBV / HHV-6A/B
				HHV-6A/B_IgM_TOTAL (12M-0M)	HHV-6A/B_PCR (12M-0M)	EBV_EBNA-1_POS (12M-0M)	EBV_VCA_POS (12M-0M)	EBV_PCR (12M-0M)
		pHERV-W ENV_LINFB (12M-0M)	r (Spearman's)	-0.177872	-0.6	,440**	0.0907581	-0.178947
			p-value	0.248033	0.284757	0.00312554	0.562724	0.450325
		pHERV-W ENV_qPCR (12M-0M)	r (Spearman's)	0.200677	0.3	0.0192113	0.0164391	,585**
			p-value	0.134449	0.623838	0.890333	0.904283	0.00266423
		MALE
				EBV / HHV-6A/B
				HHV-6A/B_IgM_TOTAL (12M-0M)
		pHERV-W ENV_LINFB (12M-0M)	r (Spearman's)	-0.129825
			p-value	0.596303
	AGE OF ONSET OF MS
		< MEDIAN (30 y.o.)
				EBV / HHV-6A/B
				HHV-6A/B_IgM_TOTAL (12M-0M)	HHV-6A/B_PCR (12M-0M)	EBV_VCA_POS (12M-0M)	EBV_PCR (12M-0M)
		pHERV-W ENV_qPCR (12M-0M)	r (Spearman's)	0.121236	0.5	0.157983	0.167832
			p-value	0.481217	0.666667	0.36472	0.602099
		≥ MEDIAN (30 y.o.)
				EBV / HHV-6A/B
				HHV-6A/B_IgM_TOTAL (12M-0M)	EBV_PCR (12M-0M)
		pHERV-W ENV_LINFB (12M-0M)	r (Spearman's)	-0.208156	-0.173626
			p-value	0.216348	0.552767
		pHERV-W ENV_qPCR (12M-0M)	r (Spearman's)	0.112896	0.289
			p-value	0.465605	0.656564
	MS DURATION
		< MEDIAN (118 months)
				EBV / HHV-6A/B
				HHV-6A/B_IgM_TOTAL (12M-0M)	HHV-6A/B_PCR (12M-0M)	EBV_VCA_POS (12M-0M)
		pHERV-W ENV_Mo3 (12M-0M)	r (Spearman's)	-0.163856	-0.3	0.189516
			p-value	0.370193	0.623838	0.307202
		pHERV-W ENV_LINFB (12M-0M)	r (Spearman's)	-0.102241	-0.542857	-0.0835752
			p-value	0.558929	0.265703	0.638413
		pHERV-W ENV_NK (12M-0M)	r (Spearman's)	-0.0985994	-0.485714	0.0860199
			p-value	0.573085	0.328723	0.628588
		≥ MEDIAN (118 months)
				EBV / HHV-6A/B
				HHV-6A/B_IgM_TOTAL (12M-0M)	EBV_PCR (12M-0M)	EBV_VCA_POS (12M-0M)	EBV_EBNA-11_POS (12M-0M)
		pHERV-W ENV_qPCR (12M-0M)	r (Spearman's)	-0.00243902	0.252747	0.156473	0.0581026
			p-value	0.988083	0.383315	0.334947	0.728969
	TREATMENT
		FIRST LINE
				EBV / HHV-6A/B
				HHV-6A/B_IgM_TOTAL (12M-0M)	EBV_VCA_POS (12M-0M)	EBV_PCR (12M-0M)
		pHERV-W ENV_qPCR (12M-0M)	r (Spearman's)	-0.0819008	-0.0365192	0.714286
			p-value	0.645177	0.837537	0.0713436
		SECOND LINE
				EBV / HHV-6A/B
				HHV-6A/B_IgM_TOTAL (12M-0M)	HHV-6A/B_PCR (12M-0M)	EBV_PCR (12M-0M)	EBV_VCA_POS (12M-0M)
		pHERV-W ENV_Mo3 (12M-0M)	r (Spearman's)	-0.165766	-0.3	-0.438235	,357*
			p-value	0.333944	0.623838	0.08953	0.0351894
		pHERV-W ENV_LINFB (12M-0M)	r (Spearman's)	0.000547106	-0.257143	0.0712074	0.0983879
			p-value	0.997399	0.622787	0.778883	0.562361
		pHERV-W ENV_qPCR (12M-0M)	r (Spearman's)	0.20407	0.1	,521*	0.0335968
			p-value	0.17372	0.872889	0.0154962	0.826577
	EDSS
		< 3
				EBV / HHV-6A/B
				HHV-6A/B_IgM_TOTAL (12M-0M)	HHV-6A/B_PCR (12M-0M)	EBV_VCA_POS (12M-0M)	EBV_PCR (12M-0M)
		pHERV-W ENV_Mo3 (12M-0M)	r (Spearman's)	-0.0751012	-0.142857	0.282854	-0.446429
			p-value	0.649548	0.759945	0.085302	0.0952932
		pHERV-W ENV_LINFB (12M-0M)	r (Spearman's)	-0.106794	-0.678571	0.0399625	-0.194118
			p-value	0.506322	0.0937503	0.80659	0.47129
		pHERV-W ENV_qPCR (12M-0M)	r (Spearman's)	0.10765	0.0857143	-0.0469221	,592**
			p-value	0.434043	0.871743	0.736175	0.00591047
		≥ 3
				EBV / HHV-6A/B
				HHV-6A/B_IgM_TOTAL (12M-0M)	EBV_EBNA-11_POS (12M-0M)
		pHERV-W ENV_LINFB (12M-0M)	r (Spearman's)	-0.154545	0.293233
			p-value	0.503568	0.209571
		pHERV-W ENV_qPCR (12M-0M)	r (Spearman's)	0.0834783	0.000988142
			p-value	0.698161	0.99643
	MSSS
		< MEDIAN (2,3)
				EBV / HHV-6A/B
				HHV-6A/B_IgM_TOTAL (12M-0M)	EBV_VCA_POS (12M-0M)	EBV_PCR (12M-0M)
		pHERV-W ENV_LINFB (12M-0M)	r (Spearman's)	-0.198686	0.0866911	0.190476
			p-value	0.310789	0.667228	0.651401
		pHERV-W ENV_qPCR (12M-0M)	r (Spearman's)	-0.160868	0.136937	0.6
			p-value	0.341529	0.425807	0.0876228
		≥ MEDIAN (2,3)
				EBV / HHV-6A/B
				HHV-6A/B_IgM_TOTAL (12M-0M)	HHV-6A/B_PCR (12M-0M)	EBV_EBNA-11_POS (12M-0M)	EBV_PCR (12M-0M)
		pHERV-W ENV_Mo3 (12M-0M)	r (Spearman's)	0.12881	0.5	0.257635	-0.478022
			p-value	0.497533	0.666667	0.177244	0.0984901
		pHERV-W ENV_LINFB (12M-0M)	r (Spearman's)	-0.0293255	-0.4	0.141129	-0.0928571
			p-value	0.873414	0.6	0.448879	0.742045
	RELAPSES 2 PREVIOUS YEARS (BASELINE)
		YES
				EBV / HHV-6A/B
				HHV-6A/B_IgM_TOTAL (12M-0M)	EBV_VCA_POS (12M-0M)
		pHERV-W ENV_Mo1 (12M-0M)	r (Spearman's)	0.160274	0.325896
			p-value	0.372938	0.0641928
		pHERV-W ENV_Mo3 (12M-0M)	r (Spearman's)	-0.131016	,369*
			p-value	0.467378	0.0347663
		pHERV-W ENV_LINFB (12M-0M)	r (Spearman's)	-0.143978	-0.0294118
			p-value	0.40928	0.866804
		pHERV-W ENV_qPCR (12M-0M)	r (Spearman's)	0.0261615	0.0187799
			p-value	0.859897	0.899184
		NO
		-
	RELAPSES 2 NEXT YEARS(BASELINE)
		YES
		-
		NO
				EBV / HHV-6A/B
				HHV-6A/B_IgM_TOTAL (12M-0M)	HHV-6A/B_PCR (12M-0M)	EBV_VCA_POS (12M-0M)	EBV_PCR (12M-0M)
		pHERV-W ENV_LINFB (12M-0M)	r (Spearman's)	-0.165007	-0.2	-0.0378378	0.0989011
			p-value	0.329084	0.8	0.826577	0.736585
		pHERV-W ENV_NK (12M-0M)	r (Spearman's)	-0.129208	-0.4	0.0568855	-0.279121
			p-value	0.445958	0.6	0.741752	0.333845
		pHERV-W ENV_qPCR (12M-0M)	r (Spearman's)	-0.0181452	-0.6	-0.110012	,774**
			p-value	0.899431	0.4	0.446932	0.000439356
	Gd+ MRI LESIONS
		YES
		-
		NO
		-
	PROGRESSION
		YES
				EBV / HHV-6A/B
				HHV-6A/B_IgM_TOTAL (12M-0M)	EBV_PCR (12M-0M)
		pHERV-W ENV_qPCR (12M-0M)	r (Spearman's)	0.0699301	-0.4
			p-value	0.829024	0.6
		NO
				EBV / HHV-6A/B
				HHV-6A/B_IgM_TOTAL (12M-0M)	EBV_VCA_POS (12M-0M)	EBV_PCR (12M-0M)
		pHERV-W ENV_LINFB (12M-0M)	r (Spearman's)	-0.22266	-0.131363	-0.245455
			p-value	0.245657	0.505211	0.466922
	HLA DRB1*15:01
		POSITIVE
				EBV / HHV-6A/B
				IGG_POS (12M-0M)	EBV_EBNA-1_POS (12M-0M)	HHV-6A/B_PCR (12M-0M)	HHV-6A/B_IgM_TOTAL (12M-0M)	EBV_VCA_POS (12M-0M)	EBV_PCR (12M-0M)
		pHERV-W ENV_Mo1 (12M-0M)	r (Spearman's)	-0.3187	-0.116501	-0.359092	0.131727	0.179785	0.254681
			p-value	0.0706582	0.525443	0.552815	0.450669	0.301395	0.30778
		pHERV-W ENV_Mo3 (12M-0M)	r (Spearman's)	0	-,507*	-0.5	-0.255844	-0.0194805	-0.65
			p-value	1	0.0267191	0.666667	0.262973	0.933206	0.0580731
		pHERV-W ENV_qPCR (12M-0M)	r (Spearman's)	0.00549451	-0.104615	-	0.151067	-0.0218938	0.402198
			p-value	0.978301	0.618719	-	0.442875	0.911948	0.153974
		NEGATIVE
				EBV / HHV-6A/B
				HHV-6A/B_IgM_TOTAL (12M-0M)	EBV_EBNA-1_POS (12M-0M)	EBV_VCA_POS (12M-0M)	EBV_PCR (12M-0M)	HHV-6A/B_PCR (12M-0M)
		pHERV-W ENV_LINFB (12M-0M)	r (Spearman's)	-0.142857	-0.265291	0.0358349	-0.0107143	0.2
			p-value	0.372915	0.0980389	0.826242	0.96977	0.74706
		pHERV-W ENV_qPCR (12M-0M)	r (Spearman's)	0.117223	-0.0242353	-0.0284163	,697**	0
			p-value	0.407889	0.868714	0.843091	0.00562868	1
